# Supplementary material for: Molecular Characterization and Antibiogram of Acinetobacter baumannii Clinical Isolates Recovered from the Patients with Ventilator-Associated Pneumonia
Source: Healthcare (Basel). 2022 Nov 3;10(11):2210. doi: 10.3390/healthcare10112210 (PMC9690950; doi:10.3390/healthcare10112210)
Supplement: Supplementary file 1 [file healthcare-10-02210-s001.zip]

Archive with 1 entries (1 files):
- healthcare-1843485-supplementary.pdf
